# Supplementary material for: Discovery of a Closterovirus Infecting Jujube Plants Grown at Aksu Area in Xinjiang of China
Source: Viruses. 2023 Jan 17;15(2):267. doi: 10.3390/v15020267 (PMC9958854; doi:10.3390/v15020267)
Supplement: Supplementary file 1 [file viruses-15-00267-s001.zip]

Archive with 2 entries (2 files):
- Supplementary Table .pdf
- Supplementary Figure.pdf
